# Supplementary material for: EHMT1 regulates Parvalbumin-positive interneuron development and GABAergic input in sensory cortical areas
Source: Brain Struct Funct. 2020 Sep 25;225(9):2701–16. doi: 10.1007/s00429-020-02149-9 (PMC7674571; doi:10.1007/s00429-020-02149-9)
Supplement: Supplementary file 2 — Supplementary file2 (XLSX 31 kb) [file 429_2020_2149_MOESM2_ESM.xlsx]

## Sheet: Figs 1-3
			Mean Ehmt1+/+					Mean Ehmt1+/-					SEM Ehmt1+/+					SEM Ehmt1+/-					Nested Anova P-Value					Significant? * p<0.05, ** p<0.01					N Images Ehmt1+/+	N Images Ehmt1+/-		N mice Ehmt1+/+	N mice Ehmt1+/-
			PV+	PNN+	DL	%DL		PV+	PNN+	DL	%DL		PV+	PNN+	DL	%DL		PV+	PNN+	DL	%DL		PV+	PNN+	DL	%DL		PV+	PNN+	DL	%DL
A1	L2/3	P14	28.1441	21.3213	20.042	74.9735		15.9068	10.958	10.2511	43.2018		2.14311	1.86466	1.71599	5.92505		2.25743	1.88575	1.9903	7.5028		0.0222513	0.0145375	0.0211802	0.0310228		*	*	*	*		63	38		6	4
		P28	69.53	80.93	43.99	59.58		68.2	68.89	38.92	56.73		4.855	5.473	4.786	4.311		3.468	5.038	3.266	4.166		0.906517	0.230054	0.648861	0.581326							40	39		3	3
		P56	77.55	61.67	43.35	55		57.65	54.85	35.82	60.63		8.567	6.828	6.307	6.241		6.024	5.108	4.174	6.3		0.33972	0.642915	0.494653	0.602464							22	24		3	3
A1	L4	P14	113.972	85.6826	73.4713	64.9795		80.9481	56.9111	46.66	56.9476		5.04218	3.93163	3.94716	2.04002		3.56387	3.4522	3.27293	3.33739		0.0334178	0.0235937	0.02119	0.0416383		*	*	*	*		66	38		6	4
		P28	162.5	137.601	122.202	75.9152		155.018	132.146	110.001	71.4924		8.72295	7.14145	6.93867	2.31501		7.90391	7.0702	6.51843	2.62223		0.628187	0.700959	0.424427	0.27043							40	37		3	3
		P56	125.025	119.859	101.26	80.553		115.726	112.626	86.7942	77.0647		11.8187	11.4284	10.7131	3.4822		14.2301	10.3756	10.2722	4.20104		0.814771	0.767962	0.5729	0.54478							13	13		3	3
S1	L2/3	P14	56.972	50.9506	45.3924	82.4466		48.6347	38.9077	32.4231	67.2605		3.44177	2.85796	2.53093	3.71191		5.22426	4.23434	3.9166	4.79883		0.450349	0.177866	0.153061	0.0353984					*		30	28		3	3
		P28	90.2958	78.3559	68.9034	77.1481		80.848	75.0189	65.6415	80.2481		4.79587	4.35977	3.97073	2.17311		3.32609	3.40282	3.40718	2.49872		0.407827	0.662644	0.639147	0.340802							54	53		3	3
		P56	73.3453	52.5914	50.9132	69.6678		65.6697	51.898	42.0305	64.0464		3.68302	3.30031	3.30006	2.96387		3.67405	3.39329	2.7539	3.21088		0.216152	0.0888079	0.0888079	0.389902							63	63		6	6
S1	L4	P14	157.02	157.947	139.419	89.2596		129.692	128.766	114.87	88.6275		7.08973	6.91686	6.87687	2.15693		5.13252	5.43699	5.10257	2.14314		0.0112802	0.00198429	0.00232606	0.897343		*	**	**			29	29		3	3
		P28	174.875	183.492	158.908	90.7562		157.831	156.023	132.774	84.564		6.77436	6.4623	6.72825	1.23216		5.65329	4.95113	4.76201	1.54202		0.0816267	0.00364245	0.0369841	0.0973038			**	*			53	52		3	3
		P56	142.621	127.608	113.583	80.4149		117.267	107.246	86.3513	73.2516		4.8667	4.96714	4.77141	2.51666		5.76872	4.42029	5.07438	3.20389		0.0437916	0.0440585	0.0295553	0.212796		*	*	*			68	63		6	6
V1	L2/3	P14	34.9243	17.0144	13.8802	38		25.4257	9.11486	8.63513	30		3.67721	2.72735	2.36488	6.53627		3.92893	2.07883	1.85569	6.86221		0.241133	0.192249	0.312272	0.53072							30	28		3	3
		P28	73.4586	82.2736	52.0507	69.3948		79.8044	65.5819	41.9255	53.8805		4.13419	7.4053	4.7395	4.33883		4.87659	3.83653	3.44637	3.81118		0.446489	0.0731322	0.377655	0.00365644					**		32	35		3	3
		P56	78.3559	54.6252	49.2522	63.5106		61.7052	40.7171	31.4823	51.3728		5.03352	4.94414	4.70337	4.61612		4.0844	4.36947	3.44417	4.94307		0.234511	0.186938	0.182299	0.178391							30	32		3	3
V1	L4	P14	99.8477	85.0721	70.7441	72.9659		63.9198	56.972	39.8341	58.2512		7.07512	5.62687	5.06842	3.22882		6.6549	6.06075	5.47631	6.0063		0.0429723	0.0584797	0.022371	0.163053		*		*			30	29		3	3
		P28	177.377	155.334	125.714	72.9244		189.973	140.081	117.054	63.6505		10.2702	7.93822	7.96414	3.12286		9.69789	5.54205	5.63122	2.63706		0.614856	0.266707	0.433688	0.113929							39	35		3	3
		P56	173.322	149.923	136.058	79.1495		174.622	136.695	122.077	69.2709		6.91841	7.65695	7.36362	3.08035		7.15108	8.92144	8.38045	3.88341		0.893072	0.492676	0.422479	0.249385							31	34		3	3

## Sheet: Supplementary Fig 3
Normalized to average Ehmt1+/+			Mean Ehmt1+/+				Mean Ehmt1+/-				SEM Ehmt1+/+				SEM Ehmt1+/-				CV(%) Ehmt1+/+				CV(%) Ehmt1+/-				Nested Anova P-Value				Significant? * p<0.05, ** p<0.01
			PV+	PNN+	DL		PV+	PNN+	DL		PV+	PNN+	DL		PV+	PNN+	DL		PV+	PNN+	DL		PV+	PNN+	DL		PV+	PNN+	DL		PV+	PNN+	DL
A1	L2/3	P14	100	100	100		58.3813	56.9628	50.4954		16.3568	18.9393	16.9614		12.1018	13.8911	17.9726		62.012	73.7896	66.5508		91.515	111.002	126.046		0.0582886	0.102599	0.0570982
		P28	100	100	100		100.719	85.687	92.5389		10.9942	10.675	16.6566		8.18153	10.8241	13.2137		31.3457	45.0722	51.7226		43.6149	42.232	67.9304		0.906517	0.230054	0.648861
		P56	100	100	100		76.109	89.3571	82.7603		17.7828	18.369	24.7093		12.1018	13.8911	17.9726		50.6195	50.7283	66.6693		50.1012	44.6654	55.9017		0.339737	0.642785	0.494694
A1	L4	P14	100	100	100		63.0991	59.1812	55.5253		8.9436	8.91138	11.156		4.6094	5.13706	6.18465		33.3912	33.2666	40.8814		27.5594	36.8179	43.0308		0.0184244	0.0187863	0.011444		*	*	*
		P28	100	100	100		95.2223	95.7516	89.7851		9.01838	8.5319	9.36005		8.4424	8.64984	8.83338		30.5923	32.1017	35.5548		33.9501	32.8243	35.9109		0.628187	0.700959	0.424427
		P56	100	100	100		96.8944	99.9939	89.4543		10.8609	13.3818	14.4678		4.6094	5.13706	6.18465		32.7397	33.0242	36.6456		42.5959	31.9129	40.998		0.814664	0.767705	0.572748
S1	L2/3	P14	100	100	100		83.7191	74.3363	69.3227		10.2008	9.58706	9.74343		13.5982	12.0492	12.3227		31.9668	29.6815	29.5037		56.8405	57.5876	63.9196		0.450349	0.177866	0.153061
		P28	100	100	100		89.6127	95.7236	95.2644		8.55905	9.27629	9.6005		6.37441	7.56538	8.49783		29.6665	32.7093	37.4298		38.6667	40.507	41.9534		0.407827	0.662644	0.639147
		P56	100	100	100		79.5901	92.3552	78.5731		14.7607	15.1744	14.5331		13.5982	12.0492	12.3227		47.2862	50.9996	51.5812		41.9438	43.8906	50.3726		0.133076	0.403512	0.182283
S1	L4	P14	100	100	100		82.5122	81.8156	82.7967		7.54907	7.5196	8.42078		5.45431	6.17877	6.56091		23.892	23.1727	26.1004		20.9409	22.3427	23.505		0.0100914	0.00258575	0.00232606		*	**	**
		P28	100	100	100		90.3614	85.0709	83.7477		6.74296	6.12145	7.44048		5.60936	4.69762	4.95251		25.5796	22.6622	25.613		27.9346	25.3963	30.5322		0.0816267	0.00364245	0.0369841			**	*
		P56	100	100	100		69.0953	80.6907	69.9454		7.45765	8.7067	9.34921		5.45431	6.17877	6.56091		23.4111	27.897	30.4581		35.4812	23.084	47.0933		0.0213892	0.00735661	0.0519459		*	**
V1	L2/3	P14	100	100	100		72.0798	53.5088	62.0072		17.5293	25.5049	26.8531		18.8983	21.3638	23.3782		56.7009	86.3222	91.7514		80.294	118.509	111.665		0.241133	0.192249	0.312272
		P28	100	100	100		109.667	81.2561	81.0846		9.62151	14.6222	16.5373		11.7224	8.49728	11.5049		35.6413	34.1332	46.5007		31.3349	50.1144	50.6975		0.452322	0.187376	0.0608078
		P56	100	100	100		78.8428	74.0112	63.5206		9.57311	14.9471	14.8866		18.8983	21.3638	23.3782		34.6031	48.7445	51.4336		36.8542	59.7494	60.9116		0.234527	0.186913	0.182295
V1	L4	P14	100	100	100		63.5277	66.6082	55.7665		11.1942	10.3511	11.7789		11.2182	12.0017	13.2415		38.1588	35.6188	38.5816		55.0915	56.2916	72.7465		0.0429723	0.0584797	0.022371		*		*
		P28	100	100	100		106.344	89.6952	92.4599		9.19177	8.40836	10.162		8.6068	6.11502	7.46703		29.7663	23.0691	28.0515		35.6923	31.5028	39.0524		0.614856	0.266707	0.433688
		P56	100	100	100		101.368	92.0375	90.4029		6.98763	8.82188	9.47219		11.2182	12.0017	13.2415		21.8658	27.9748	29.6433		23.5251	37.4921	39.4358		0.893437	0.492685	0.422429
Coefficient of variation per genotype			PV+ normalized CV (%)	PNN+ normalized CV (%)	DL normalized CV (%)		Coefficient of variation per mouse			PV+ normalized CV (%)	PNN+ normalized CV (%)	DL normalized CV (%)
	P14	Ehmt1+/+	44.2773	53.6805	54.4328		P14	Ehmt1+/+ #1		36.9672	45.8065	45.0139
		Ehmt1+/-	56.7427	67.5453	77.2422		P14	Ehmt1+/+ #2		47.6624	58.2818	59.9264
							P14	Ehmt1+/+ #3		48.2023	56.9531	58.3582
	P28	Ehmt1+/+	35.2907	36.86	44.8747		P14	Ehmt1+/- #1		57.8916	61.9112	64.2044
		Ehmt1+/-	31.193	32.7084	38.1317		P14	Ehmt1+/- #2		66.3839	80.9992	98.1443
							P14	Ehmt1+/- #3		45.9527	59.7255	69.378
	P56	Ehmt1+/+	35.0121	40.0875	45.2643
		Ehmt1+/-	39.5537	42.0124	50.583		P28	Ehmt1+/+ #1		35.5933	35.3327	44.7814
							P28	Ehmt1+/+ #2		30.7701	34.804	37.7397
							P28	Ehmt1+/+ #3		39.5087	40.4432	52.103
							P28	Ehmt1+/- #1		31.5962	31.3041	38.2717
							P28	Ehmt1+/- #2		28.9235	32.4469	30.892
							P28	Ehmt1+/- #3		33.0592	34.3743	45.2313
							P56	Ehmt1+/+ #1		32.01	32.0095	38.741
							P56	Ehmt1+/+ #2		36.782	45.8658	52.5445
							P56	Ehmt1+/+ #3		36.2444	42.3871	44.5073
							P56	Ehmt1+/- #1		36.777	41.1186	46.4357
							P56	Ehmt1+/- #2		38.0654	33.4572	46.536
							P56	Ehmt1+/- #3		43.8188	51.4616	58.7773

## Sheet: Supplementary Fig 4
	Values (% Ehmt1+/- of Ehmt1+/+)									Significance (nested ANOVA)
	A1 L2/3				A1 L4					A1 L2/3				A1 L4
	P14	P28	P56		P14	P28	P56			P14	P28	P56		P14	P28	P56
PV+	56.5191	98.0872	74.3391		71.0244	95.3956	92.562		PV+	*				*
PNN+	51.3947	85.1229	88.9411		66.4208	96.036	93.9655		PNN+	*				*
DL	51.1478	88.4747	82.6298		63.5078	90.0152	85.7143		DL	*				*
	S1 L2/3				S1 L4					S1 L2/3				S1 L4
	P14	P28	P56		P14	P28	P56			P14	P28	P56		P14	P28	P56
PV+	85.3659	89.5369	89.5349		82.5959	90.2536	82.2231		PV+					*		*
PNN+	76.3636	95.7412	98.6816		81.5249	85.0297	84.0434		PNN+					**	**	*
DL	71.4286	95.266	82.5532		82.392	83.5542	76.0248		DL					**	*	*
	V1 L2/3				V1 L4					V1 L2/3				V1 L4
	P14	P28	P56		P14	P28	P56			P14	P28	P56		P14	P28	P56
PV+	72.8022	108.639	78.75		64.0173	107.101	100.75		PV+					*
PNN+	53.5714	79.7119	74.5389		66.9691	90.1806	91.1765		PNN+
DL	62.212	80.5474	63.9205		56.3073	93.1115	89.7246		DL					*
scale bar	120	Higher in Ehmt1+/-
	119
	118
	117
	116
	115
	114
	113
	112
	111
	110
	109
	108
	107
	106
	105
	104
	103
	102
	101
	100	Ehmt1+/- = Ehmt1+/+
	99
	98
	97
	96
	95
	94
	93
	92
	91
	90
	89
	88
	87
	86
	85
	84
	83
	82
	81
	80
	79
	78
	77
	76
	75
	74
	73
	72
	71
	70
	69
	68
	67
	66
	65
	64
	63
	62
	61
	60
	59
	58
	57
	56
	55
	54
	53
	52
	51
	50
	49
	48
	47
	46
	45
	44
	43
	42
	41
	40	Lower in Ehmt1+/-
