# Supplementary material for: EHMT1 regulates Parvalbumin-positive interneuron development and GABAergic input in sensory cortical areas
Source: Brain Struct Funct. 2020 Sep 25;225(9):2701–16. doi: 10.1007/s00429-020-02149-9 (PMC7674571; doi:10.1007/s00429-020-02149-9)
Supplement: Supplementary file 3 — Supplementary file3 (XLSX 22 kb) [file 429_2020_2149_MOESM3_ESM.xlsx]

## Sheet: Fig 4 a-h
	Mean			SEM			Bonferroni-corrected p-value		Significant?		N Cells
	Ehmt1+/+	Ehmt1+/-		Ehmt1+/+	Ehmt1+/-						Ehmt1+/+	Ehmt1+/-
mIPSC Frequency (Hz)	4.31453	3.27387		0.262149	0.249274		3.34971e-07		***		9	8
mIPSC Amplitude (pA)	14.7766	14.5661		0.254648	0.272508		0.379805
PPR 50 ms	0.830843	0.888659		0.0218119	0.0304903		0.676503				14	14
PPR 100 ms	0.751314	0.872084		0.019813	0.0287417		0.0156574		*
PPR 150 ms	0.72301	0.807068		0.0244495	0.0163868		0.0441016		*
PPR 200 ms	0.690446	0.779745		0.0243113	0.0134814		0.0180156		*
PPR 500 ms	0.702581	0.750265		0.0309015	0.0136475		0.717639
PPR 30 s	1.03959	0.994122		0.0101276	0.0137342		0.0857581
	Ehmt1+/+ Agatoxin	Ehmt1+/-Agatoxin		Ehmt1+/+ Agatoxin	Ehmt1+/-Agatoxin						Ehmt1+/+ Agatoxin	Ehmt1+/-Agatoxin
Agatoxin PPR 50 ms	1.20943	1.12682		0.039735	0.0581014		1.09707				5	5
Agatoxin PPR 100 ms	0.989361	0.966724		0.0767384	0.0730671		3.3447
Agatoxin PPR 150 ms	0.916562	0.867612		0.0612657	0.0616539		2.355
Agatoxin PPR 200 ms	0.820262	0.910023		0.0426158	0.0560737		0.95307
Agatoxin PPR 500 ms	0.81626	0.714204		0.0500752	0.0354552		0.521963
Agatoxin PPR 30 s	0.954544	1.0601		0.0229351	0.0402872		0.20927
	Ehmt1+/+ 2 mM Ca2+	Ehmt1+/+ 4 mM Ca2+		Ehmt1+/+ 2 mM Ca2+	Ehmt1+/+ 4 mM Ca2+						Ehmt1+/+ 2 mM Ca2+	Ehmt1+/+ 4 mM Ca2+
PPR 50 ms	0.83	0.76		0.02	0.03		0.14				14	5
PPR 100 ms	0.75	0.69		0.02	0.02		0.15
PPR 150 ms	0.72	0.65		0.02	0.04		0.17
PPR 200 ms	0.69	0.61		0.02	0.04		0.14
PPR 500 ms	0.7	0.59		0.03	0.05		0.1
PPR 30 s	1.04	1.05		0.01	0.03		0.52
	Ehmt1+/- 2 mM Ca2+	Ehmt1+/- 4 mM Ca2+		Ehmt1+/- 2 mM Ca2+	Ehmt1+/- 4 mM Ca2+						Ehmt1+/- 2 mM Ca2+	Ehmt1+/- 4 mM Ca2+
PPR 50 ms	0.89	0.93		0.03	0.07		0.65				14	3
PPR 100 ms	0.87	0.8		0.03	0.03		0.45
PPR 150 ms	0.81	0.65		0.02	0.06		0.01		*
PPR 200 ms	0.78	0.58		0.01	0.06		0.0006		**
PPR 500 ms	0.75	0.55		0.01	0.08		0.00092		**
PPR 30 s	0.99	1.04		0.01	0.05		0.33

## Sheet: Fig. 4i
		Mean Amplitude (Normalized)			Standard Deviation			Graphpad multiple t-test, Benjamini-Hochberg corrected
Stimulus #		Ehmt1+/+	Ehmt1+/-		Ehmt1+/+	Ehmt1+/-		Adjusted P Value		Significant?
2		0.670545	0.769409		0.0338036	0.0254112		0.00206504		**
3		0.471011	0.573075		0.0247133	0.0196873		0.00214074		**
4		0.397189	0.488098		0.0203281	0.0204424		0.0321941		*
5		0.366599	0.464269		0.021672	0.0179881		0.00457932		**
6		0.339554	0.443743		0.0191794	0.0186534		0.00254578		**
7		0.345306	0.433985		0.0235207	0.0192657		0.00595674		**
8		0.323062	0.41908		0.0185499	0.0207685		0.012892		*
9		0.327559	0.410273		0.0205298	0.018964		0.0605513
10		0.304192	0.391578		0.0203793	0.0183925		0.0229382		*
11		0.293501	0.392593		0.0160898	0.0166681		0.00309606		**
12		0.294453	0.386199		0.01775	0.0184021		0.00552084		**
13		0.286389	0.380512		0.0166657	0.0197764		0.00511406		**
14		0.278877	0.379461		0.0170405	0.0202264		0.00494787		**
15		0.272244	0.357896		0.0193641	0.0157766		0.0138399		*
16		0.267757	0.371164		0.0183846	0.0162936		0.00299065		**
17		0.261234	0.367475		0.016813	0.0190387		0.00143663		**
18		0.262423	0.356416		0.0162516	0.0200582		0.00288822		**
19		0.26311	0.350469		0.0195422	0.0169592		0.0192574		*
20		0.250369	0.34371		0.0191948	0.019127		0.0370504		*
21		0.246248	0.352795		0.0170089	0.018343		0.000901928		**
22		0.251028	0.342537		0.018174	0.0176023		0.0152859		*
23		0.243956	0.340438		0.0168533	0.0181909		0.00904749		**
24		0.252433	0.332215		0.0182305	0.016958		0.0379994		*
25		0.24896	0.329004		0.0184058	0.0176592		0.0198032		*
26		0.245859	0.324765		0.0185718	0.0177155		0.159691
27		0.237335	0.322888		0.0182957	0.0175231		0.00904749		**
28		0.238966	0.316913		0.019603	0.0152853		0.0783292
29		0.233117	0.315161		0.0187712	0.0154086		0.0530541
30		0.235835	0.315273		0.0197054	0.0166156		0.040459		*
31		0.230155	0.306698		0.0219957	0.0157896		0.127276
32		0.228086	0.309704		0.0194336	0.0157933		0.0148488		*
33		0.225563	0.303331		0.0184917	0.0158734		0.0875596
34		0.225621	0.306044		0.0198191	0.0180369		0.0665382
35		0.219456	0.299155		0.019017	0.0153051		0.267619
36		0.216115	0.295871		0.0199367	0.0159096		0.0857634
37		0.216976	0.296416		0.018262	0.0172597		0.0518162
38		0.212354	0.292413		0.0190784	0.0158945		0.109464
39		0.215033	0.289487		0.0206574	0.0145506		0.249639
40		0.219047	0.287452		0.0210212	0.0163228		0.34759
41		0.219937	0.27976		0.0207945	0.0141094		0.629121
42		0.21963	0.273712		0.0205573	0.0151832		0.666294
43		0.213338	0.275013		0.0205915	0.0155003		0.629121
44		0.214679	0.283979		0.0186213	0.0128061		0.183612
45		0.217016	0.275183		0.018362	0.0159452		0.646357
46		0.210062	0.275819		0.0197975	0.0147653		0.138273
47		0.219829	0.276529		0.0184859	0.0138851		0.414326
48		0.211308	0.27419		0.0193498	0.0164013		0.427843
49		0.217931	0.270424		0.0192793	0.0124141		0.749366
50		0.221478	0.275835		0.0199203	0.0152521		0.560246
51		0.217918	0.272609		0.019993	0.0145049		0.749366
52		0.205152	0.273632		0.017487	0.0120251		0.36038
53		0.212639	0.268009		0.0195939	0.0150652		0.629121
54		0.21393	0.270343		0.0181268	0.0132962		0.556608
55		0.218365	0.274025		0.0207844	0.0131626		0.661391
56		0.208706	0.268886		0.017628	0.0129603		0.629121
57		0.21321	0.267913		0.0195272	0.0163878		0.629121
58		0.208712	0.262196		0.0169796	0.0138385		0.749366
59		0.205364	0.271761		0.0180908	0.0150174		0.629121
60		0.206048	0.268768		0.0168109	0.0156241		0.302008
61		0.205613	0.256113		0.0191704	0.01307		0.501266
62		0.216941	0.271465		0.0204972	0.012896		0.639346
63		0.214331	0.261893		0.0199329	0.012332		0.629121
64		0.208381	0.262119		0.018787	0.0130491		0.629121
65		0.207907	0.262668		0.0192771	0.013407		0.629121
66		0.20752	0.258283		0.0205149	0.0127811		0.629121
67		0.205887	0.264315		0.0187624	0.014224		0.382372
68		0.206151	0.260827		0.0197261	0.0129027		0.749366
69		0.210095	0.269319		0.0193247	0.0135195		0.629121
70		0.209434	0.267933		0.0192927	0.0138456		0.629121
71		0.215236	0.256907		0.0213061	0.012455		0.749366
72		0.214235	0.264776		0.0194039	0.0150873		0.625948
73		0.215552	0.258657		0.0203506	0.0124126		0.749366
74		0.214087	0.267691		0.0177585	0.0148946		0.629121
75		0.208505	0.261538		0.0196672	0.0143104		0.639346
76		0.205434	0.26351		0.0191566	0.0143805		0.629121
77		0.208472	0.263348		0.0211692	0.0139574		0.629121
78		0.203348	0.26083		0.0193227	0.0147066		0.640153
79		0.209339	0.254523		0.0194418	0.0148121		0.736601
80		0.215578	0.256624		0.0223631	0.0155127		0.749366
81		0.211411	0.263492		0.0207202	0.0154794		0.736601
82		0.208728	0.261886		0.0198702	0.012505		0.629121
83		0.214131	0.26022		0.0234438	0.0146285		0.736601
84		0.220126	0.263689		0.0222967	0.0128249		0.749366
85		0.21113	0.253546		0.0203143	0.0136263		0.749366
86		0.212883	0.265442		0.0207961	0.0151106		0.629121
87		0.211229	0.2604		0.0192517	0.0139889		0.749366
88		0.209321	0.260281		0.0186186	0.01484		0.707047
89		0.210731	0.25969		0.0210936	0.0143845		0.639346
90		0.209187	0.251294		0.0180079	0.0112653		0.749366
91		0.21265	0.25604		0.0206213	0.0125889		0.749366
92		0.203233	0.256664		0.0199083	0.0158836		0.749366
93		0.20444	0.251506		0.0175802	0.0129716		0.749366
94		0.206036	0.26188		0.0179438	0.0157237		0.629121
95		0.208168	0.256183		0.0201108	0.0156713		0.749366
96		0.210647	0.254966		0.0181705	0.0139748		0.749366
97		0.20464	0.257274		0.0195209	0.0148534		0.639346
98		0.213817	0.255932		0.0212444	0.0159315		0.749366
99		0.207261	0.25404		0.0169547	0.0139006		0.749366
100		0.21553	0.256051		0.0229214	0.0155732		0.749366
500 ms		0.632856	0.777933		0.0356647	0.0452386		2.32358e-06		**
30 s		0.932207	0.912167		0.0506477	0.0442371		1

## Sheet: Fig. 4 j-k
	Mean			SEM			T-Test p		Significant?		N Cells
	Ehmt1+/+	Ehmt1+/-		Ehmt1+/+	Ehmt1+/-						Ehmt1+/+	Ehmt1+/-
Readily Releasable Pool	5.4733	4.20288		1.24494	0.401615		0.43007				8	5
Release Probability	0.288278	0.23995		0.0116981	0.0116737		0.00640028		*
